# Supplementary material for: Microsatellite Genotyping of Plasmodium vivax Isolates from Pregnant Women in Four Malaria Endemic Countries
Source: PLoS One. 2016 Mar 24;11(3):e0152447. doi: 10.1371/journal.pone.0152447 (PMC4807005; doi:10.1371/journal.pone.0152447)
Supplement: S1 Dataset — (XLSX) [file pone.0152447.s001.xlsx]

## Sheet: Brazil-P. vivax MS database
No. total analyzed isolates = 88	MS loci Allelic size
Isolates ID	MS1	MS2	MS3	MS7	MS8	MS10	MS20
BR-PV1	--	--	--	--	249	--	--
BR-PV2	--	194	--	--	--	--	--
BR-PV3	--	--	--	--	189	--	--
BR-PV4	--	194	--	--	--	--	199
BR-PV5	--	330	--	130	--	186	229
BR-PV6	--	--	--	--	--	--	229
BR-PV7	--	--	--	--	--	--	229
BR-PV8	--	194	--	--	207	--	--
BR-PV9	--	--	--	--	--	--	184
BR-PV10	--	194	--	--	213	--	--
BR-PV11	--	--	--	--	216	--	--
BR-PV12	--	158	--	133	249	192	--
BR-PV13	--	--	180	133	207	183	--
BR-PV14	--	--	--	142	213	183	--
BR-PV15	--	--	177	142	228	234	196
BR-PV16	228	202	--	133	210	198	184
BR-PV17	225	266	183	136	279	195	196
BR-PV18	225	218	177	142	210	186	208
BR-PV19	--	194	--	133	--	195	187
BR-PV20	--	194	171	133	276	--	205
BR-PV21	228	254	--	145	240	207	--
BR-PV22	--	--	--	136	213	186	187
BR-PV23	231	194	177	136	228	201	241
BR-PV24	234	194	177	133	231	201	244
BR-PV25	234	246	177	133	303	204	238
BR-PV26	225	226	177	136	210	234	199
BR-PV27	231	214	180	133	297	219	253
BR-PV28	228	258	174	142	213	192	193
BR-PV29	228	206	180	133	291	234	184
BR-PV30	225	214	180	136	228	195	187
BR-PV31	228	222	174	133	210	240	199
BR-PV32	228	210	177	136	255	216	229
BR-PV33	225	198	180	133	216	198	190
BR-PV34	222	194	174	136	234	198	202
BR-PV35	225	--	180	--	291	207	--
BR-PV36	222	194	174	136	234	198	205
BR-PV37	228	--	177	130	228	192	241
BR-PV38	225	294	180	142	291	204	187
BR-PV39	225	274	180	160	228	195	208
BR-PV40	219	--	174	133	285	231	187
BR-PV41	222	194	174	139	231	252	193
BR-PV42	--	226	174	151	207	240	208
BR-PV43	225	210	180	142	291	207	205
BR-PV44	231	282	177	175	234	--	205
BR-PV45	228	194	177	133	225	204	241
BR-PV46	225	218	180	133	222	195	196
BR-PV47	225	190	180	133	291	195	181
BR-PV48	225	226	177	142	210	234	208
BR-PV49	222	214	174	160	261	216	238
BR-PV50	225	--	180	133	375	216	184
BR-PV51	228	230	177	133	225	201	193
BR-PV52	225	--	180	133	225	180	187
BR-PV53	225	198	177	133	294	165	178
BR-PV54	228	182	180	145	288	189	232
BR-PV55	228	190	180	136	213	219	193
BR-PV56	228	--	174	133	210	192	241
BR-PV57	225	--	180	142	291	204	193
BR-PV58	225	198	180	133	207	240	199
BR-PV59	231	--	183	133	276	186	190
BR-PV60	210	--	174	136	264	183	196
BR-PV61	--	238	177	142	222	186	217
BR-PV62	225	314	177	142	348	234	208
BR-PV63	234	202	174	136	264	189	202
BR-PV64	225	214	180	136	228	195	196
BR-PV65	228	254	183	142	282	210	196
BR-PV66	225	254	183	142	282	213	196
BR-PV67	222	178	174	136	234	207	199
BR-PV68	228	198	174	133	252	279	178
BR-PV69	225	198	183	136	213	153	181
BR-PV70	222	190	174	136	279	132	178
BR-PV71	225	214	201	136	207	195	187
BR-PV72	228	194	174	136	201	240	196
BR-PV73	219	190	174	136	282	192	190
BR-PV74	--	--	177	--	--	201	247
BR-PV75	225	218	240	133	207	195	196
BR-PV76	225	270	177	133	252	195	202
BR-PV77	225	214	219	133	225	195	--
BR-PV78	225	214	180	136	228	195	196
BR-PV79	225	210	240	136	291	210	184
BR-PV80	225	218	177	142	--	186	208
BR-PV81	225	202	177	133	291	141	193
BR-PV82	--	--	--	133	--	--	--
BR-PV83	--	346	--	121	--	174	193
BR-PV84	--	194	--	133	207	177	--
BR-PV85	225	218	177	142	210	--	208
BR-PV86	225	218	177	142	210	186	208
BR-PV87	228	222	177	133	--	195	208
BR-PV88	225	214	177	142	210	138	208
no. of isolates successfully amplified	64	67	68	76	76	74	74	mean
no. of alleles	7	26	8	10	28	26	19	17.7
HE	0.682	0.926	0.756	0.737	0.949	0.941	0.932	0.846
caselle vuote (--) = nd

## Sheet: Brazil-P falciparum MS database
No. total analyzed isolates=15	MS loci Allelic size
Isolates ID	Poliα	Pfg377	TA60	TA87	PK2	TA109
BR-PF1	183	89	83	112	190	136
BR-PF2	213	83	92	112	223	178
BR-PF3	--	--	83	97	--	127
BR-PF4	210	83	83	91	169	127
BR-PF5	--	80	83	--	--	127
BR-PF6	210	89	83	91	145	127
BR-PF7	210	89	83	100	154	136
BR-PF8	210	71	83	94	169	163
BR-PF9	--	--	83	91	209	127
BR-PF10	132	--	83	--	--	127
BR-PF11	--	89	83	--	--	127
BR-PF12	210	89	83	112	169	127
BR-PF13	--	89	--	--	148	127
BR-PF14	213	--	--	--	--	--
BR-PF15	213	92	92	112	178	178
no. of isolates successfully amplified	10	11	13	10	10	14	mean
no. of alleles	4	5	2	5	8	4	4.6
HE	0.711	0.709	0.282	0.8	0.933	0.582	0.699

## Sheet: Colombia- P. vivax 
No. total analyzed isolates = 47	MS loci Allelic size
Isolates ID	MS1	MS2	MS3	MS7	MS8	MS10	MS20
CO-PV1	--	230	183	157	210	228	196
CO-PV2	231	--	--	--	--	--	133
CO-PV3	222	--	--	133	201	207	172
CO-PV4	228	210	174	136	246	171	--
CO-PV5	222	266	180	133	255	219	220
CO-PV6	237	190	--	157	258	201	217
CO-PV7	228	198	171	142	270	216	208
CO-PV8	225	202	177	142	255	168	199
CO-PV9	231	206	--	145	294	192	130
CO-PV10	225	--	--	139	210	171	148
CO-PV11	225	214	174	214	201	207	205
CO-PV12	231	186	--	--	216	174	187
CO-PV13	231	214	174	133	267	225	214
CO-PV14	225	202	174	139	222	168	205
CO-PV15	222	206	183	127	228	183	142
CO-PV16	219	202	174	175	276	168	211
CO-PV17	222	222	174	145	270	213	154
CO-PV18	228	226	174	148	201	216	133
CO-PV19	--	266	--	133	234	186	133
CO-PV20	219	194	174	142	210	174	223
CO-PV21	231	206	177	145	258	219	--
CO-PV22	222	202	--	124	258	186	211
CO-PV23	222	206	177	223	213	231	124
CO-PV24	234	186	--	133	192	159	220
CO-PV25	--	206	183	133	228	201	136
CO-PV26	--	206	--	139	213	180	193
CO-PV27	234	--	--	142	255	186	193
CO-PV28	225	206	174	133	201	207	196
CO-PV29	225	218	183	--	255	204	--
CO-PV30	231	210	174	136	201	225	187
CO-PV31	222	202	174	148	255	174	214
CO-PV32	222	202	174	136	228	207	214
CO-PV33	222	230	174	145	270	204	214
CO-PV34	231	206	--	139	267	219	133
CO-PV35	231	210	--	157	210	210	193
CO-PV36	219	194	288	142	201	174	--
CO-PV37	231	202	--	145	234	189	208
CO-PV38	222	202	174	133	234	207	214
CO-PV39	231	202	186	145	234	189	208
CO-PV40	231	178	276	190	249	207	--
CO-PV41	222	202	177	133	213	--	196
CO-PV42	207	--	174	133	276	150	211
CO-PV43	222	282	174	184	249	171	133
CO-PV44	219	170	174	142	201	174	196
CO-PV45	216	210	186	133	234	159	--
CO-PV46	219	226	174	130	210	189	223
CO-PV47	--	210	186	133	234	159	217
no. of isolates successfully amplified	42	42	33	44	46	45	41	mean
no. of alleles	9	16	8	15	16	20	19	14.7
HE	0.825	0.896	0.681	0.884	0.931	0.952	0.951	0.874

## Sheet: Colombia- P.falciparum
No. total analyzed isolates=50	MS loci Allelic size
Isolates ID	Poliα	Pfg377	TA60	TA87	PK2	TA109
CO-PF1	144	95	83	115	175	160
CO-PF2	156	95	83	118	181	163
CO-PF3	159	86	83	115	169	163
CO-PF4	156	95	83	97	169	160
CO-PF5	156	95	83	97	169	163
CO-PF6	144	95	83	115	175	160
CO-PF7	--	--	83	100	169	163
CO-PF8	183	113	--	--	169	--
CO-PF9	--	--	83	118	169	163
CO-PF10	156	95	83	115	181	163
CO-PF11	159	95	83	118	169	160
CO-PF12	156	95	83	115	169	160
CO-PF13	156	98	83	115	181	163
CO-PF14	156	89	83	100	169	163
CO-PF15	--	89	83	118	169	157
CO-PF16	144	95	83	100	169	163
CO-PF17	156	92	--	97	--	163
CO-PF18	156	89	83	97	169	163
CO-PF19	147	89	83	97	181	163
CO-PF20	108	95	83	97	181	163
CO-PF21	147	89	83	97	181	154
CO-PF22	159	95	--	118	169	160
CO-PF23	--	89	--	100	--	163
CO-PF24	144	95	83	97	181	163
CO-PF25	156	95	83	97	169	163
CO-PF26	--	--	83	118	169	160
CO-PF27	156	--	83	97	181	163
CO-PF28	--	95	83	115	175	160
CO-PF29	159	89	83	97	169	163
CO-PF30	159	86	83	115	169	163
CO-PF31	156	95	83	118	181	163
CO-PF32	159	95	83	118	169	160
CO-PF33	156	--	83	97	169	127
CO-PF34	159	--	83	97	181	160
CO-PF35	144	95	83	115	175	160
CO-PF36	--	--	83	118	--	163
CO-PF37	--	95	83	118	--	163
CO-PF38	156	95	83	118	169	160
CO-PF39	159	86	83	115	--	160
CO-PF40	--	89	92	100	--	136
CO-PF41	--	83	83	115	169	127
CO-PF42	--	89	83	--	--	--
CO-PF43	--	89	92	--	--	160
CO-PF44	--	89	83	112	133	124
CO-PF45	--	86	83	118	--	124
CO-PF46	156	89	83	100	169	163
CO-PF47	144	86	83	100	181	124
CO-PF48	159	95	83	118	169	154
CO-PF49	--	95	83	118	169	154
CO-PF50	159	95	--	118	--	160
no. of isolates successfully amplified	35	43	45	47	40	48	mean
no. of alleles	6	7	2	5	4	7	5.1
HE	0.721	0.66	0.086	0.76	0.567	0.676	0.578

## Sheet: India - P. vivax
No. total analyzed isolates = 21	MS loci Allelic size
Isolates ID	MS1	MS2	MS3	MS7	MS8	MS10	MS20
IN-PV1	216	198	174	136	252	165	169
IN-PV2	201	210	174	136	237	150	169
IN-PV3	219	230	168	136	231	162	196
IN-PV4	222	210	183	133	225	171	172
IN-PV5	231	178	183	133	180	186	166
IN-PV6	225	198	183	133	348	186	169
IN-PV7	222	186	183	142	348	129	226
IN-PV8	225	202	180	127	225	111	175
IN-PV9	225	182	180	127	243	171	160
IN-PV10	228	218	177	127	231	180	163
IN-PV11	219	210	177	139	249	192	157
IN-PV12	222	210	168	133	228	192	160
IN-PV13	222	178	177	133	225	186	187
IN-PV14	231	222	183	133	321	225	166
IN-PV15	225	206	171	133	213	186	172
IN-PV16	219	214	177	133	210	171	172
IN-PV17	225	226	186	133	222	174	157
IN-PV18	222	210	171	133	225	171	178
IN-PV19	225	206	171	136	210	186	172
IN-PV20	234	206	171	133	210	186	172
IN-PV21	225	210	180	133	324	186	205
no. of isolates successfully amplified	21	21	21	21	21	21	21	mean
no. of alleles	8	12	7	5	14	11	12	9.85
HE	0.833	0.904	0.871	0.642	0.947	0.866	0.923	0.855

## Sheet: PNG- P. vivax
No. total analyzed isolates = 73	MS loci Allelic size
Isolates ID	MS1	MS2	MS3	MS7	MS8	MS10	MS20
PNG-PV1	219	186	189	130	270	171	181
PNG-PV2	219	194	183	136	267	174	187
PNG-PV3	222	186	--	--	255	177	229
PNG-PV4	219	194	186	160	255	186	187
PNG-PV5	216	234	180	127	249	207	187
PNG-PV6	249	174	183	133	237	198	166
PNG-PV7	219	190	--	136	234	174	181
PNG-PV8	222	194	183	133	249	171	193
PNG-PV9	231	202	--	133	213	168	205
PNG-PV10	219	174	177	175	255	180	142
PNG-PV11	219	234	--	--	246	174	190
PNG-PV12	219	234	180	145	213	171	184
PNG-PV13	231	210	180	133	219	183	235
PNG-PV14	--	234	180	133	246	219	205
PNG-PV15	222	234	--	133	246	198	190
PNG-PV16	219	234	180	136	246	189	187
PNG-PV17	219	186	180	145	246	174	178
PNG-PV18	222	186	183	142	249	186	181
PNG-PV19	219	190	171	169	231	195	184
PNG-PV20	219	170	177	139	246	168	169
PNG-PV21	219	202	183	133	234	198	193
PNG-PV22	219	186	180	139	228	186	178
PNG-PV23	222	--	180	--	213	171	178
PNG-PV24	216	186	177	--	210	192	181
PNG-PV25	219	186	180	136	252	186	181
PNG-PV26	222	190	--	--	246	186	193
PNG-PV27	216	210	177	142	213	171	202
PNG-PV28	225	186	--	--	246	186	208
PNG-PV29	219	174	186	145	270	186	181
PNG-PV30	222	186	183	133	219	189	172
PNG-PV31	219	194	--	--	246	174	187
PNG-PV32	--	210	--	133	246	186	187
PNG-PV33	231	194	177	145	219	150	187
PNG-PV34	207	174	183	136	--	195	181
PNG-PV35	216	186	177	136	249	174	211
PNG-PV36	--	234	--	--	213	156	151
PNG-PV37	219	186	189	136	270	171	181
PNG-PV38	--	--	--	--	213	198	--
PNG-PV39	219	194	183	139	225	174	184
PNG-PV40	--	162	--	--	249	213	--
PNG-PV41	231	142	--	133	246	213	178
PNG-PV42	216	194	183	139	246	186	187
PNG-PV43	222	146	180	--	228	204	196
PNG-PV44	216	210	177	142	213	171	199
PNG-PV45	219	150	--	--	246	183	187
PNG-PV46	225	186	177	136	252	174	181
PNG-PV47	216	194	183	139	240	186	187
PNG-PV48	219	--	--	145	246	186	193
PNG-PV49	216	202	--	--	246	186	187
PNG-PV50	216	238	--	--	246	174	229
PNG-PV51	273	186	183	142	249	171	196
PNG-PV52	222	258	--	133	246	186	229
PNG-PV53	222	190	186	160	219	174	184
PNG-PV54	219	202	183	136	246	171	196
PNG-PV55	219	202	--	133	246	204	193
PNG-PV56	216	194	183	142	228	171	184
PNG-PV57	219	186	189	130	255	186	187
PNG-PV58	219	202	--	133	204	177	178
PNG-PV59	222	234	--	133	213	213	202
PNG-PV60	222	186	180	133	255	177	181
PNG-PV61	222	186	180	133	255	189	196
PNG-PV62	--	202	183	130	243	195	184
PNG-PV63	225	194	189	130	240	189	187
PNG-PV64	--	190	180	142	246	219	184
PNG-PV65	--	190	--	154	246	189	187
PNG-PV66	219	234	--	--	246	174	208
PNG-PV67	222	186	183	142	246	165	226
PNG-PV68	219	186	177	133	246	171	193
PNG-PV69	219	194	171	130	246	189	187
PNG-PV70	216	226	--	133	--	168	187
PNG-PV71	219	186	189	139	261	162	181
PNG-PV72	231	194	177	145	219	150	187
PNG-PV73	231	194	177	145	219	150	187
no. of isolates successfully amplified	65	70	49	58	71	73	71	mean
no. of alleles	8	15	6	11	18	19	20	13.8
HE	0.739	0.862	0.785	0.844	0.846	0.908	0.892	0.839

## Sheet: PNG - P. falciparum
No. total analyzed isolates=72	MS loci Allelic size
Isolates ID	Poliα	Pfg377	TA60	TA87	PK2	TA109
PNG-PF1	156	89	92	100	172	163
PNG-PF2	153	92	--	100	175	163
PNG-PF3	177	92	80	100	169	163
PNG-PF4	--	95	92	100	172	163
PNG-PF5	162	95	89	106	166	160
PNG-PF6	--	92	92	--	172	163
PNG-PF7	--	89	83	106	169	157
PNG-PF8	153	95	--	91	--	163
PNG-PF9	150	98	89	106	184	163
PNG-PF10	--	95	92	--	172	163
PNG-PF11	168	92	83	100	169	163
PNG-PF12	147	101	92	97	172	163
PNG-PF13	--	95	--	97	166	127
PNG-PF14	174	89	83	106	169	163
PNG-PF15	138	95	89	100	172	154
PNG-PF16	156	92	80	106	166	157
PNG-PF17	--	--	83	97	--	169
PNG-PF18	--	89	89	--	--	127
PNG-PF19	156	89	77	97	169	163
PNG-PF20	162	95	83	97	169	163
PNG-PF21	150	89	83	100	178	163
PNG-PF22	150	89	83	97	169	154
PNG-PF23	--	89	92	--	172	127
PNG-PF24	162	95	80	100	172	160
PNG-PF25	--	--	83	--	--	--
PNG-PF26	--	92	83	94	172	163
PNG-PF27	--	95	83	--	169	169
PNG-PF28	--	92	74	100	172	127
PNG-PF29	171	89	83	109	172	163
PNG-PF30	171	92	92	97	172	154
PNG-PF31	150	92	83	100	178	127
PNG-PF32	162	95	83	100	166	160
PNG-PF33	--	--	89	--	--	163
PNG-PF34	--	92	83	97	175	151
PNG-PF35	--	95	92	--	--	163
PNG-PF36	177	92	80	97	166	163
PNG-PF37	--	98	--	--	--	163
PNG-PF38	165	92	83	--	193	163
PNG-PF39	156	92	89	--	175	160
PNG-PF40	--	95	89	106	--	169
PNG-PF41	174	95	83	100	169	163
PNG-PF42	153	92	92	97	169	163
PNG-PF43	171	89	83	109	172	163
PNG-PF44	141	95	83	106	--	169
PNG-PF45	156	92	89	100	175	160
PNG-PF46	153	92	92	--	175	127
PNG-PF47	141	--	--	--	--	163
PNG-PF48	156	92	83	94	172	163
PNG-PF49	168	98	101	106	178	163
PNG-PF50	156	92	83	100	175	169
PNG-PF51	156	92	83	94	172	163
PNG-PF52	171	89	83	109	172	163
PNG-PF53	162	95	83	97	169	163
PNG-PF54	171	89	--	109	--	163
PNG-PF55	--	95	89	112	175	163
PNG-PF56	--	92	89	100	175	160
PNG-PF57	--	98	83	97	175	163
PNG-PF58	--	92	83	118	175	160
PNG-PF59	--	92	92	97	169	154
PNG-PF60	162	92	83	100	--	154
PNG-PF61	150	92	83	100	--	127
PNG-PF62	171	92		109	--	160
PNG-PF63	153	92	92	100	--	160
PNG-PF64	156	92	89	100	--	160
PNG-PF65	174	92	80	106	--	163
PNG-PF66	171	95	89	106	169	154
PNG-PF67	--	95	83	100	--	154
PNG-PF68	--	--	--	106	178	163
PNG-PF69	171	98	80	97	169	154
PNG-PF70	--	92	--	100	--	160
PNG-PF71	--	98	83	100	172	163
PNG-PF72	--	92	92	109	--	169
no. of isolates successfully amplified	45	67	63	59	52	61	mean
no. of alleles	12	5	7	8	7	7	7.6
HE	0.893	0.697	0.71	0.769	0.782	0.698	0.758
